# Supplementary material for: Comparison of Four Purification Methods on Serum Extracellular Vesicle Recovery, Size Distribution, and Proteomics
Source: Proteomes. 2023 Jul 25;11(3):23. doi: 10.3390/proteomes11030023 (PMC10443378; doi:10.3390/proteomes11030023)
Supplement: Supplementary file 1 [file proteomes-11-00023-s001.zip]

Archive with 2 entries (2 files):
- Supplementary table S1.pdf
- Supplementary table S2.xlsx
